# Supplementary material for: Ultrasound-guided lumbar puncture with a needle-guidance system: A prospective and controlled study to evaluate the learnability and feasibility of a newly developed approach
Source: PLoS One. 2018 Apr 9;13(4):e0195317. doi: 10.1371/journal.pone.0195317 (PMC5891015; doi:10.1371/journal.pone.0195317)
Supplement: S1 File — (XLSX) [file pone.0195317.s001.xlsx]

## Sheet: Data
	Participant	Trial				Pre-test questionnaire							NASA Taskload
		Successful punctures		Time (seconds)		Gender		Age	Year of medical degree	Experience with LP	Experience with ultrasound	Experience with UALPs	Mental demand		Physical demand		Temporal demand		Performance		Effort		Frustration level		Preferred modality		Assessment of own ability
		Needle guidance	Preprocedural	Needle guidance	Preprocedural	Male	Female						Needle guidance	Preprocedural	Needle guidance	Preprocedural	Needle guidance	Preprocedural	Needle guidance	Preprocedural	Needle guidance	Preprocedural	Needle guidance	Preprocedural	Needle guidance	Preprocedural	Needle guidance	Preprocedural
	A	5	6	134.2	132.833		1	22	2	1	1	1	16	14	8	6	9	7	13	18	10	12	7	5	1	0	7	8
	B	4	1	188.75	213		1	24	2	2	1	1	11	17	13	13	8	9	15	5	13	15	6	18	1	0	7	3
	C	4	1	108	133		1	24	3	1	1	1	13	16	9	11	7	17	13	4	11	17	8	17	1	0	6	3
	D	6	2	52.5	86		1	23	2	1	2	2	17	16	4	4	2	2	20	6	11	14	4	18	1	0	8	2
	E	3	3	79	118		1	23	2	1	2	1	11	16	18	19	5	5	15	11	17	17	8	15	1	0	5	4
	F	3	5	111.333	139.8		1	23	2	1	1	1	15	6	12	6	2	1	13	19	16	3	7	3	0	1	6	9
	G	3	4	108.667	113		1	21	2	1	2	1	15	13	5	3	11	13	17	17	15	13	17	13	1	0	7	7
	H	2	3	80	136.667		1	22	2	1	1	1	8	13	13	9	14	14	17	11	13	13	9	14	1	0	7	6
	I	5	3	77.2	103	1		24	1	1	1	2	9	5	16	12	13	15	18	7	16	13	1	1	1	0	7	3
	J	4	5	73.75	78.6	1		27	2	2	2	1	13	11	7	7	12	12	13	13	11	11	11	17	1	0	8	8
	K	6	1	59.1667	101	1		33	2	3	2	1	7	16	5	13	2	12	18	4	11	11	1	20	1	0	7	2
	L	5	2	80.6	124.5	1		24	3	2	1	1	16	14	7	10	3	4	14	12	12	12	11	11	1	0	7	4
	M	5	2	69	108	1		24	2	1	1	1	10	16	3	10	5	7	17	7	14	14	4	11	1	0	8	4
	N	5	1	65.6	101	1		22	2	2	1	1	13	18	14	14	11	11	18	5	12	15	3	13	1	0	9	6
	O	5	4	141	139.5		1	24	2	1	1	1	18	11	17	17	13	13	15	14	12	12	7	7	1	0	6	5
	P	5	2	72.6	99.5	1		30	2	1	1	1	17	19	18	17	11	11	17	12	15	19	13	17	1	0	8	4
	Q	5	5	94	123.4	1		22	1	1	1	1	15	17	12	13	8	10	17	17	10	12	7	9	1	0	7	5
	R	6	1	94.6667	110		1	22	2	1	1	1	16	16	14	11	5	11	19	2	19	17	5	17	1	0	9	2
	S	4	3	101.5	170.333	1		28	2	2	1	1	12	8	12	12	7	9	14	11	11	11	8	11	1	0	7	5
	T	0	0				1	22	2	1	1	1	15	11	15	14	9	11	7	6	14	12	8	13	1	0	6	4
	U	4	6	104.25	125.667		1	25	3	1	1	1	15	13	7	4	15	6	10	18	14	11	9	5	0	1	6	8
	V	5	3	88.6	140.667	1		25	3	1	1	1	11	8	12	13	5	4	14	10	8	7	15	12	1	0	6	4
	W	6	3	74.3333	101.667		1	24	3	1	1	1	17	13	14	13	8	6	19	14	18	18	6	15	1	0	9	6
	X	3	2	75	109.5	1		28	2	1	1	1	12	7	12	10	6	10	6	4	12	8	4	6	1	0	6	4
